# Supplementary material for: Feasibility of a multifaceted intervention to improve treatment initiation among patients diagnosed with TB using Xpert MTB/RIF testing in Uganda
Source: PLoS One. 2022 Jun 17;17(6):e0265035. doi: 10.1371/journal.pone.0265035 (PMC9491700; doi:10.1371/journal.pone.0265035)
Supplement: S1 Data — (CSV) [file pone.0265035.s003.csv]

Study ID	PERIOD	SEX	AGE	CARE-POINT	PHONE NO.	PARISH	VILLAGE	SUBCOUNTY	HIV STATUS	URGENT	RESULT	TAT (Days)	TAT(Hrs)	TIME TO TBRx
006-01	1	M	2	IPD	2		2		3		2	1	3
006-02	1	M	2	OPD	2		1	Njeru	1		2	6	147
006-03	1	F	3	IPD	2		2		3		2	6	149
006-04	1	F	3	OPD	1	Katende	1	BTC	2		2	7	169
006-05	1	M	1	IPD	2		2		3		2	7	169
006-06	1	F	4	IPD	2		1		3		2	7	169
006-07	1	F	6	ART CLINIC	1	Namwedwa	1	Namwendwa	2		2	13	316
006-08	1	F	5	OPD	2	Butamira	2		3		2	0	12
006-09	1	M	5	OPD	2		1		3		2	0	21
006-10	1	M	2	IPD	2		1		1		2	4	98
006-11	1	F	5	IPD	2		1		1		2	4	98
006-12	1	M	5	OPD	1		1	Mafubira	1		1	4	97	9
006-13	1	M	4	IPD	2	Inuch	1		3		1	4	87
006-14	1	F	5	OPD	2		2		3		2	4	98
006-15	1	F	5	OPD	2	Masese	1		3		1	4	106	4
006-16	1	M	2	OPD	1	JCD	1	JMC	2		2	5	96
006-17	1	M	5	ART CLINIC	1	Wakisi	1	Wakiso	3		2	5	96
006-18	1	M	6	OPD	2	Najjembe	1		3		2	5	99
006-19	1	F	4	ART CLINIC	1	Kiwani	1	Nalufenya D	1		2	5	121
006-20	1	M	6	IPD	2		1		3		2	5	74
006-21	1	F	3	OPD	1	Namulesa	1	Mafubira	3		2	5	78
006-22	1	F	3	OPD	1	Mafubira	1	Mafubira	2		2	2	48
006-23	1	F	4	IPD	1	Wandago	1	Wairasa	1		2	2	49
006-24	1	M	5	OPD	2		2		3		2	2	48
006-25	1	F	2	OPD	2		2		3		2	2	49
006-26	1	F	4	OPD	2	Njeru	1		3		2	2	50
006-27	1	M	1	ART CLINIC	1		1	Buyuwa	3		2	2	31
006-28	1	M	5	ART CLINIC	2		2		3		2	2	48
006-29	1	F	4	ART CLINIC	1	Kibiri	1	Budondo	2		2	2	50
006-30	1	F	3	OPD	2	Njeru	1		3		2	3	73
006-31	1	F	4	OPD	1	Muguluko	1	Kagoma	3		2	3	73
006-32	1	M	5	OPD	1		1	Wakisi	2		2	3	76
006-33	1	F	3	OPD	1	Budhumbuli	1	Bugembe TC	2		2	31	744
006-34	1	M	4	IPD	2	Ntinkalu	2		3		1	0	9
006-35	1	F	2	IPD	2		2		3		2	1	3
006-36	1	M	2	IPD	2		2		3		2	1	11
006-37	1	M	2	OPD	1	Buzika B	1	Nyenga	2		2	1	7
006-38	1	F	3	OPD	1	Wakisi	1	Wakisi	2		2	1	23
006-39	1	M	4	OPD	2		2		3		2	2	28
006-40	1	M	4	OPD	2		1	BTC	3		2	2	34
006-41	1	F	4	OPD	1	Kagoma	1	Mafubira	1		2	2	46
006-42	1	F	6	IPD	2		2		3		1	2	46
006-43	1	F	5	OPD	2	Buvuma	1	Najjembe	3		2	2	32
006-44	1	F	3	OPD	1		1	Mafubira	1		2	2	45
006-45	1	M	6	OPD	1	Njenga	1	Njenga	2		2	1	10
006-46	1	F	4	OPD	2		2		3		2	19	444
006-47	1	M	6	OPD	2		2		3		2	31	744
006-48	1	F	1	IPD	2		1		3		2	60	1440
006-49	1	F	2	OPD	2		1		2		2	0	10
006-50	1	M	2	OPD	1		2		3		2	1	10
006-51	1	F	6	OPD	1		1	Mafubira	2		2	1	25
006-52	1	F	4	OPD	1	Walukuba	1	Walukuba Masese	3		2	0	12
006-53	1	F	5	OPD	1	Kitagunulwa	1	Katawandwa	2		2	6	147
006-54	1	F	4	OPD	1	Bulongo	1	Kiyunga	2		2	59	1416
006-55	1	M	4	ART CLINIC	2		2		3		2	59	1416
006-56	1	F	3	OPD	2		2		3		2	2	44
006-57	1	F	3	OPD	1	Wairasa	1	Wairasa	2		2	1	24
006-58	1	F	4	IPD	2	Kigala	1		3		2	2	44
006-59	1	F	6	OPD	1	Naminga	1	Wakisi	2		2	1	19
006-60	1	F	4	ART CLINIC	1		1	Bugembe TC	1		2	1	24
006-61	1	M	1	IPD	2		1		3		2	1	35
006-62	1	F	4	IPD	1		1	Bugembe	1		2	0	7
006-63	1	F	5	OPD	1	Buwenda	1	Mafubira	2		2	0	4
006-64	1	F	4	ART CLINIC	1		1	Nakalama	1		2	0	2
006-65	1	F	6	ART CLINIC	1	Glokole	1	Jinja central	1		1	0	4	6
006-66	1	F	4	ART CLINIC	1		1	Bakataire	1		2	0	9
006-67	1	M	4	OPD	1	Buwenda	1	Mafubira	2		2	2	48
006-68	1	M	3	ART CLINIC	2		1	Njeru	1		1	2	58	2
006-69	1	F	3	IPD	1	Lwase	1	Nawanyango	2		2	2	43
006-70	1	M	4	OPD	2		2		3		2	2	40
006-71	1	F	3	IPD	2	Kitigoma	2		3		1	3	77
006-72	1	M	3	ART CLINIC	1		1	Waibuga	1		1	6	136
006-73	1	M	1	IPD	2		1		3		2	55	1320
006-74	1	F	3	ART CLINIC	1	Mbiko	1	Namwezi	1		2	0	2
006-75	1	M	2	ART CLINIC	1		1	Buyende Town Council	1		2	0	3
006-76	1	F	4	ART CLINIC	1		1	Kagoma	1		1	0	1	12
006-77	1	F	4	ART CLINIC	1	Budhumbuli	1	Bugembe TC	1		2	0	2
006-78	1	F	5	ART CLINIC	1		1	Butola	2		2	1	20
006-79	1	F	1	IPD	2		1		3		2	1	26
006-80	1	F	4	IPD	2		2		3		1	2	58	3
006-81	1	F	3	IPD	2	Wanyama	1		3		2	0	3
006-82	1	M	3	OPD	2		2		3		2	0	3
006-83	1	F	3	OPD	1	Jinja	1	Jine	2		2	0	8
006-84	1	F	4	OPD	2		2		3		2	0	4
006-85	1	M	3	ART CLINIC	1		1	Mafubira	1		2	1	25
006-86	1	M	3	OPD	2		1	Njeru TC	2		2	5	96
006-87	1	M	5	OPD	2		2		3		2	6	148
006-88	1	M	1	IPD	2	Kabalangala	1		3		2	0	12
006-89	1	M	2	IPD	2	Kalangala	1		3		2	0	1
006-90	1	F	6	OPD	1	Busenda	1	Butyerera	3		2	0	2
006-91	1	F	4	ART CLINIC	2		2		3		2	0	8
006-92	1	F	3	IPD	2	Mafubira	1		3		2	0	4
006-93	1	F	2	IPD	2		2		3		2	1	15
006-94	1	F	2	IPD	2	School Lane	1		3		2	1	5
006-95	1	F	2	IPD	2	School Lane	1		3		2	1	17
006-96	1	F	6	IPD	2		2		3		2	2	52
006-97	1	M	5	IPD	2		2		3		2	2	28
006-98	1	M	4	OPD	2		2		3		2	7	169
006-99	1	M	6	OPD	1		1	Butagaya	3		1	11	262	12
006-100	1	F	2	IPD	1		1	Kagoma	1		2	1	18
006-101	1	F	3	OPD	2		2		3		2	6	126
006-102	1	M	3	OPD	2	Nyize	1	Kangulumira	2		2	16	381
006-103	1	M	2	OPD	1	Magwa	1	JMC	3		2	0	25
006-104	1	M	2	IPD	1		1	Mafubira	3		1	0	3	1
006-105	1	M	2	IPD	2		2		3		2	1	13
006-106	1	F	2	IPD	1	Tongolo	1	Tongolo	3		2	0	2
006-107	1	M	6	IPD	2		2		3		2	1	6
006-108	1	M	4	ART CLINIC	1	Mafubira	1	Mafubira	1		2	32	768
006-109	1	M	2	OPD	2		2		3		2	2	50
006-110	1	F	5	OPD	2		1	Buyengo	1		2	8	192
006-111	1	F	6	ART CLINIC	1		1	Njeru	1		2	0	1
006-112	1	M	3	IPD	2		2		3		2	0	2
006-113	1	M	5	ART CLINIC	1		1	Wankula	1		1	0	1	6
006-114	1	F	4	ART CLINIC	2		2		3		2	0	8
006-115	1	M	4	IPD	2		2		3		2	0	3
006-116	1	F	3	OPD	1	Mafubira	1		3		2	1	20
006-117	1	F	4	ART CLINIC	1		1	Buzika	1		2	1	20
006-118	1	F	4	ART CLINIC	1		1	Bugembe	1		2	1	24
006-119	1	F	6	OPD	2		2		3		2	1	23
006-120	1	M	2	OPD	1	Nyenga	1		3		2	1	30
006-121	1	M	3	OPD	1	Waibuga	1	Watambugwe	3		2	1	24
006-122	1	F	5	ART CLINIC	1		1	Nawanyango	1		2	2	42
006-123	1	M	4	IPD	2		2		3		1	2	45
006-124	1	M	6	IPD	2		2		3		2	11	276
006-125	1	M	4	OPD	2		2		3		2	0	2
006-126	1	M	2	OPD	1		1		3		2	0	2
006-127	1	F	4	OPD	1		1	Baligoli	2		2	0	2
006-128	1	F	3	ART CLINIC	1		1	Walukumba-Masese	1		2	1	28
006-129	1	M	3	IPD	2	Old borma	1		3		2	3	72
006-130	1	M	4	ART CLINIC	1		1	Kimuli	1		2	6	138
006-131	1	M	6	IPD	2	Buvuma	1		3		2	17	411
006-132	1	F	5	ART CLINIC	1		1	Nakibizi	1		2	0	1
006-133	1	F	3	OPD	2		2		3		2	0	5
006-134	1	F	6	IPD	2		1		3		2	0	4
006-135	1	F	5	OPD	2	Lubanga	1	Mafubira	1		2	0	3
006-136	1	F	4	OPD	1	Mafubira	1	Mafubira	2		2	0	8
006-137	1	M	2	OPD	1		1	JMC	3		1	1	1	3
006-138	1	M	5	OPD	2		1	Jime	2		2	1	1
006-139	1	M	2	OPD	1		1	Njeruwesi	2		2	1	24
006-140	1	F	2	IPD	2		1		3		2	0	1
006-141	1	F	6	OPD	2		2		3		2	1	1
006-142	1	m	1	IPD	2		2		3		2	0	2
006-143	1	F	2	IPD	2		1		3		2	0	1
006-144	1	M	2	IPD	2		1		3		2	0	1
006-145	1	F	2	ANC	2		1		3		2	2	55
006-146	1	M	2	OPD	1	Mafumbira	1	Mafubira	2		1	3	68	5
006-147	1	F	3	OPD	2		1	Walukuba	2		2	4	93
006-148	1	M	5	OPD	1		1	Kimaka-Mpumudde	3		2	4	88
006-149	1	F	3	OPD	1	Wakisi	1		3		1	4	97	9
006-150	1	F	4	OPD	1	Maweto	1	Kakira	1		2	14	337
006-151	1	M	4	IPD	2	Old borma	1		3		2	0	10
006-152	1	M	6	IPD	2	Old borma	1		3		2	0	1
006-153	1	F	5	IPD	2	Old borma	1		3		2	0	10
006-154	1	M	4	IPD	2	Old borma	1		3		2	0	2
006-155	1	M	4	IPD	2	Old borma	1		3		2	0	4
006-156	1	M	4	OPD	2		2		3		1	0	2
006-157	1	M	3	IPD	2	Old borma	1		3		2	0	1
006-158	1	M	4	IPD	2	Old borma	1		3		2	0	5
006-159	1	M	4	IPD	2	Old borma	1		3		2	0	5
006-160	1	M	3	IPD	2	Old Borma	1		3		2	0	3
006-161	1	F	4	ANC	2		1		3		2	1	8
006-162	1	F	4	IPD	2		2		3		2	1	22
006-163	1	M	4	IPD	2	Wanyange	1		3		1	2	48
006-164	1	M	1	OPD	2		2		3		2	2	48
006-165	1	M	1	IPD	2		2		3		2	2	46
006-166	1	F	3	OPD	1	Warasa	1	Wairasa	2		2	0	8
006-167	1	M	4	OPD	1		1	Kagoma	2		2	0	8
006-168	1	M	4	ART CLINIC	2	Kiryowa	1	Nyenga	1		2	2	27
006-169	1	M	5	OPD	2	Matumu	1		3		1	2	52	8
006-170	1	F	1	IPD	2		2		3		2	2	56
006-171	1	M	2	OPD	2		1	Mbulamuti	3		1	2	50	2
006-172	1	F	5	OPD	1		1	Wakisi	2		2	2	47
006-173	1	F	3	OPD	1		1	NTC	2		2	2	52
006-174	1	M	4	OPD	1		1	Kangulumira	2		2	2	45
006-175	1	M	4	OPD	2	Industrial Area	1		3		2	3	58
006-176	1	F	3	OPD	2		2		3		2	3	72
006-177	1	F	2	IPD	2	Butembe	1		3		2	5	74
006-178	1	F	6	OPD	1		1	Waitambogwe	2		2	1	31
006-179	1	M	3	OPD	2		2		3		1	2	51
006-180	1	F	4	ART CLINIC	1		1	Kyampisi	1		2	1	15
006-181	1	M	3	OPD	1		1	Jime	1		2	0	5
006-182	1	M	3	OPD	1		1	Bugembe TC	3		2	0	3
006-183	1	F	6	OPD	2		2		3		2	0	7
006-184	1	F	6	OPD	2		2		3		2	0	4
006-185	1	F	1	IPD	1	Lukinga	1	Luzinga	2		2	1	30
006-186	1	M	4	ART CLINIC	1		1	Rubanga	3		2	2	42
006-187	1	M	2	OPD	2		2		3		2	0	7
006-188	1	M	6	OPD	2		2		3		2	0	3
006-189	1	F	2	IPD	2		2		3		2	1	21
006-190	1	M	6	IPD	2		2		3		2	9	205
006-191	1	M	1	ART CLINIC	1		1	Kagoma	2		2	0	3
006-192	1	M	1	ART CLINIC	1		1	Kagoma	2		2	0	2
006-193	1	F	3	ART CLINIC	1		1	Njeru	1		2	0	6
006-194	1	F	1	ART CLINIC	1		1	Kagoma	2		2	0	2
006-195	1	M	5	IPD	2	Butembe	1		3		2	1	10
006-196	1	M	5	OPD	1		1	Nawanyago	2		2	2	56
006-197	1	F	1	OPD	1	Mafubira	1	Mafubira	2		1	2	42
006-198	1	F	4	OPD	1		1	Mayuge T.C	2		2	2	43
006-199	1	F	2	OPD	2		2		3		2	2	39
006-200	1	F	6	OPD	1		1	Njeru T.C	2		2	2	48
006-201	1	M	3	OPD	2		1	Bunango	2		2	2	46
006-202	1	M	6	IPD	1	Busiiro	1	Waibuga	2		2	2	49
006-203	1	F	6	OPD	2		2		3		2	1	16
006-204	1	M	5	ART CLINIC	2		2		3		2	1	17
006-205	1	F	2	OPD	1		1		3		2	1	23
006-206	1	M	4	OPD	2		2		3		2	0	10
006-207	1	M	6	OPD	1		1	Mafubira	3		2	0	10
006-208	1	F	4	OPD	1		1	Magamaga	2		1	0	1	7
006-209	1	F	6	ANC	2		2		3		2	0	2
006-210	1	M	4	IPD	2	Wabulungu	1		3		2	6	144
007-01	1	F	1	IPD	2		2		3		2	0	7
007-02	1	F	2	OPD	1		1	Jine	3		2	0	2
007-03	1	M	2	IPD	2		2		3		2	0	7
007-04	1	F	6	OPD	2		2		3		2	0	6
007-05	1	M	2	IPD	1	Bugembe	2		3		2	0	1
007-06	1	F	6	IPD	2		2		3		2	17	406
007-07	1	F	3	IPD	2		2		3		1	0	6	1
007-08	1	F	2	ART CLINIC	1		1	Njeru	1		2	0	2
007-09	1	F	3	OPD	1	Bukatabira	1	Malego	1		2	0	8
007-10	1	M	5	OPD	1	Njeru	1	Njeru T.C	3		1	5	100	5
007-11	1	F	3	ART CLINIC	1	Mafubira	1	Mafubira	1		2	5	98
007-12	1	M	6	IPD	2		2		3		2	5	97
007-13	1	F	4	OPD	1	Gadaffi	1	Kimaka-Mpumudde	2		2	5	120
007-14	1	F	4	OPD	2		2		3		1	6	144	18
007-15	1	M	3	OPD	1	Naminga	1	Njeru TC	2		1	0	6
007-16	1	F	4	IPD	2		2		3		2	4	98
007-17	1	F	6	OPD	2		2		3		2	4	98
007-18	1	F	4	IPD	2	Nakibizi	1		3		2	5	78
007-19	1	F	4	IPD	1	Njeru	1	Nyenga	2		2	35	840
007-20	1	F	3	ART CLINIC	2		2		3		2	1	12
007-21	1	F	5	ART CLINIC	1		1	Mafubira	1		2	0	2
007-22	1	M	5	OPD	1		1	Budondo	2		2	0	2
007-23	1	F	4	OPD	1	Bugembe	1	BTC	2		2	1	24
007-24	1	F	1	IPD	2		1		3		2	2	42
007-25	1	M	4	IPD	2		2		3		2	2	36
007-26	1	F	2	ART CLINIC	2		1		3		2	2	36
007-27	1	M	6	OPD	2		2		3		1	2	49
007-28	1	F	3	IPD	2	Njeru	1		3		2	3	75
007-29	1	F	5	OPD	1		1	Mafubira	2		2	3	73
007-30	1	M	4	OPD	2	JCD	2	Nile Garden	2		1	0	3	17
007-31	1	M	3	ART CLINIC	1	Main Street	1	Jinja MC	1		2	0	5
007-32	1	M	4	OPD	2	Kagoma	1		3		1	1	8	13
007-33	1	M	5	OPD	2	Old Broma	1		3		2	1	17
007-34	1	M	6	OPD	2		2	Nakabango	3		2	1	18
007-35	1	F	1	IPD	2	Lusenke	1		3		2	2	48
007-36	1	F	3	ART CLINIC	1		1	Mafubira	2		2	2	46
007-37	1	F	4	IPD	2	Wanyange	1		3		2	2	53
007-38	1	M	5	ART CLINIC	1	Mafubira	1	Mafubira	3		2	2	36
007-39	1	M	5	OPD	2	Walukuba-Masese	1	Masese	3		2	2	50
007-40	1	F	3	IPD	2	Mafubira	1		3		2	2	50
007-41	1	F	3	ART CLINIC	1	Wampala	1	Njeru	1		2	3	69
007-42	1	F	5	OPD	1	JCD	1	Jane	1		2	24	576
007-43	1	F	4	OPD	1		1	Kimaka-Mpumudde	2		2	1	8
007-44	1	F	3	ART CLINIC	2	Old borm	1		3		2	0	4
007-45	1	F	3	OPD	2	Tongolo	1		3		1	0	2
007-46	1	M	3	IPD	2		2		3		2	0	5
007-47	1	M	3	ART CLINIC	1		1	Wakisi	1		2	1	7
007-48	1	F	6	ART CLINIC	2		1	Kangulumira	2		2	1	8
007-49	1	F	5	ART CLINIC	1	Namweru	1	Njeru	1		2	1	24
007-50	1	F	6	OPD	2		1	Jone	1		2	0	6
007-51	1	M	3	ART CLINIC	1	Kitigoma	1	Najjembe	1		2	0	2
007-52	1	F	6	OPD	2	Kagoma	1	Kagoma	2		2	0	6
007-53	1	F	3	IPD	2	Kakira	1	Kakira	1		1	0	3	0
007-54	1	F	5	OPD	1		1	Budondo	3		2	1	25
007-55	1	F	4	ART CLINIC	1	Kinga	1	East	1		2	1	19
007-56	1	F	1	IPD	2		1		3		2	1	22
007-57	1	M	5	OPD	1	Hakabolu	1	Basende	2		2	1	8
007-58	1	F	1	OPD	1		1	Nakibizi	2		2	1	11
007-59	1	M	5	OPD	2		2		3		2	0	4
007-60	1	F	3	OPD	1	Kayunga	1	Mafubira	2		2	1	15
007-61	1	F	6	ART CLINIC	1		1	Kapwanga	1		2	1	17
007-62	1	F	2	OPD	1		1	Kakolo	1		2	0	6
007-63	1	F	4	OPD	2		1		3		2	0	3
007-64	1	F	3	IPD	2	Walukuba	1		3		2	1	2
007-65	1	F	5	OPD	2		2		3		2	1	37
007-66	1	M	4	IPD	1		1	Bugembe TC	2		1	22	528	25
007-67	1	M	4	ART CLINIC	2		2		1		2	0	2
007-68	1	M	4	ART CLINIC	2	Lugazi	1		1		2	0	3
007-69	1	F	1	IPD	2		2		3		2	1	16
007-70	1	F	6	OPD	1	Nakabango	1	Mafubira	2		2	2	53
007-71	1	F	5	OPD	1	Mpumudde	1	Mafubira	2		2	2	56
007-72	1	M	4	ART CLINIC	1	Ntinda	1	Njenga	1		2	29	696
007-73	1	F	6	ART CLINIC	1	Nakabango	1	Mafubira	1		2	0	3
007-74	1	M	2	OPD	1		1	JMC	2		2	1	13
007-75	1	F	4	ART CLINIC	1	Wanyange	1	Mafubira	1		2	1	26
007-76	1	M	4	OPD	1	Kakira	1	Kakira	3		2	1	27
007-77	1	F	3	OPD	1	Magwa	1	JMC	2		2	2	49
007-78	1	M	6	OPD	2	Naminya	1		3		2	7	170
007-79	1	F	6	OPD	1		1	Northern division	2		2	0	2
007-80	1	F	5	OPD	1	Magogo	1	Magogo	2		2	1	24
007-81	1	M	3	OPD	2		1		2		1	1	20	28
007-82	1	F	5	ART CLINIC	1		1	Njeru	1		2	0	9
007-83	1	M	3	ART CLINIC	1		1	Naminya	1		2	0	7
007-84	1	M	4	ART CLINIC	1		1	Wakisi	1		2	2	49
007-85	1	M	2	OPD	1		1	Walukuba Masese	2		2	26	624
007-86	1	M	4	ART CLINIC	1		1	Busakira	1		2	26	624
007-87	1	M	2	IPD	2	Kakira	1		3		2	2	46
007-88	1	F	1	IPD	2	Kamigo	1		3		2	2	51
007-89	1	M	1	OPD	2	Buzika	1		3		2	1	16
007-90	1	F	4	OPD	2		2		3		2	1	23
007-91	1	F	6	OPD	1	Nabulungi	1	Wairasa	2		2	0	1
007-92	1	M	1	OPD	1	Wanyange	1	Wanyange	2		2	0	1
007-93	1	M	3	OPD	2		1		3		2	0	1
007-94	1	M	4	OPD	2		2		3		2	0	6
007-95	1	M	5	OPD	1	Buwenda	1	Mafubira	3		2	0	5
007-96	1	F	6	OPD	1	Nababirye	1	Kisozi	2		2	0	3
007-97	1	F	2	OPD	2		2		3		2	0	2
007-98	1	F	2	OPD	1	Njeru	1	NTC	2		2	0	4
007-99	1	F	3	OPD	1	Mpumudde	1	Mafubira	2		2	0	10
007-100	1	M	4	IPD	1		1	Ganda	2		1	0	4	1
007-101	1	M	3	OPD	2	Mafubira	1		1		1	0	5	0
007-102	1	M	6	IPD	2	Bukedia	1		3		2	0	5
007-103	1	M	3	ART CLINIC	2		2		3		2	1	3
007-104	1	F	6	OPD	2	Buwenge	1		3		2	1	3
007-105	1	M	5	OPD	2		2		3		2	2	48
007-106	1	M	3	OPD	1	Kasokoso	1		2		2	2	48
007-107	1	M	4	OPD	1		1	NTC	2		2	4	92
007-108	1	M	5	IPD	2	Kisega	1		3		2	14	313
007-109	1	M	3	ART CLINIC	1	Walukuba	1	Bugembe	3		2	0	1
007-110	1	F	6	ART CLINIC	1	Kizungu	1	Namwaya	1		2	0	2
007-111	1	F	2	OPD	2	Wakisi	1		3		2	0	1
007-112	1	F	6	ART CLINIC	1	Walukuba	1	Walukuba	1		2	0	1
007-113	1	M	3	IPD	2		2		3		2	0	3
007-114	1	F	6	OPD	1	Namwesa	1	Mafubira	3		2	0	5
007-115	1	F	4	ART CLINIC	1	Budumbira	1	Bugembe	1		2	0	2
007-116	1	M	5	IPD	2	Namulesa	1		3		2	1	23
007-117	1	M	3	OPD	1		1	NTC	2		2	1	18
007-118	1	F	4	ART CLINIC	1	Masese	1	Walukuba	1		2	2	46
007-119	1	M	5	OPD	1	Masese	1	Walukuba Masese	3		2	0	1
007-120	1	M	3	IPD	2	Mafubira	1		3		2	0	2
007-121	1	F	2	OPD	1	Kyamagwa	1	Mafubira	3		2	0	2
007-122	1	F	4	OPD	1	Katende	1	BTC	2		2	0	6
007-123	1	M	5	OPD	2	Bulopa	1		3		2	0	2
007-124	1	M	2	OPD	1	Bwonda	1		3		2	0	6
007-125	1	M	3	IPD	1	Budunsuli	1	BTC	3		1	0	4	0
007-126	1	F	5	ART CLINIC	1	Masese	1	Walukuba Masese	1		2	1	20
007-127	1	F	6	ART CLINIC	1	Njeru	1	Njeru	1		2	2	52
007-128	1	F	5	OPD	2	Mafubira	1	Mafubira	3		2	2	42
007-129	1	F	5	OPD	1	Malindi	1	Wayasi	3		2	0	1
007-130	1	F	6	OPD	1	Mafubira	1	Mafubira	3		2	0	1
007-131	1	M	5	OPD	2		2		3		2	0	1
007-132	1	M	1	OPD	2		2		3		2	0	6
007-133	1	M	3	IPD	2	Naminya	1		3		2	1	25
007-134	1	F	5	OPD	1	JDC	1	Jime	1		2	1	22
007-135	1	F	6	OPD	1	Nawansagwa	1	Kizuba	2		2	1	26
007-136	1	M	5	OPD	1	Buwenda	1	Mafubira	3		2	1	22
007-137	1	M	6	OPD	2		2		3		2	1	21
007-138	1	F	6	OPD	1	Namanya	1	Kitoyindwa	3		2	4	99
007-139	1	M	6	OPD	2		2		3		2	12	292
007-140	1	F	4	OPD	1	Mpumudde	1	Mafubira	1		2	0	6
007-141	1	F	4	ART CLINIC	1	Kirungu	1	Busamuzi	1		2	0	3
007-142	1	M	4	OPD	1	Mafubira	1	Mafubira	2		2	0	55
007-143	1	M	5	OPD	2		1	JMC	2		2	0	1
007-144	1	M	4	OPD	1	Njeru W	1	NTC	2		2	0	4
007-145	1	F	2	IPD	2	Nakakonge	1	Nazigo	1		2	0	4
007-146	1	F	5	IPD	1		1	Buwenge	3		2	0	1
007-147	1	M	6	OPD	2		2		3		1	0	5	3
007-148	1	M	3	OPD	2	Njeru W	1		3		2	0	5
007-149	1	M	6	OPD	1	Wanyange	1	Mafubira	3		2	0	3
007-150	1	M	2	IPD	2		2		3		2	1	30
007-151	1	M	3	IPD	2		2		3		1	1	24
007-152	1	F	6	OPD	2		2		3		2	0	5
007-153	1	F	4	OPD	2		1	Kyomamira	1		2	0	4
007-154	1	M	3	OPD	1	Njeru	1	Njeru	1		1	0	4	9
007-155	1	M	1	IPD	2		2		3		2	10	243
007-156	1	F	4	OPD	2	Bukunja	1		3		2	1	20
007-157	1	F	4	OPD	2		2		3		2	1	24
007-158	1	F	2	OPD	1	Bugembe	1	Butembe	2		2	17	408
007-159	1	F	5	IPD	2		2		3		2	0	5
007-160	1	F	2	OPD	1	Kiryowa	1	Njeru	2		2	0	3
007-161	1	F	2	OPD	1	Masese	1	Masese	2		2	0	3
007-162	1	M	2	IPD	2	Mafubira	1		3		2	0	7
007-163	1	M	2	OPD	1	Walukuba 3	1	Masese	2		2	0	3
007-164	1	F	6	IPD	1		1	Bugembe	2		2	0	1
007-165	1	F	4	OPD	1		1	Masese	2		2	0	2
007-166	1	F	5	OPD	1		1	JMC	2		2	1	23
007-167	1	F	5	ART CLINIC	1	Wanyange	1	Mafubira	1		2	1	24
007-168	1	F	4	ART CLINIC	1	Bugembe	1	Bugembe	1		2	0	1
007-169	1	F	3	OPD	2		2		3		2	0	8
007-170	1	F	6	OPD	1		1	Buganja	2		2	0	4
007-171	1	F	6	OPD	1	Luumamba	1	Budongo	1		2	0	3
007-172	1	M	3	OPD	2	Mafubira	1	Mafubira	1		2	0	8
007-173	1	M	3	OPD	2		1	Mbiko	2		2	0	5
007-174	1	M	5	ART CLINIC	2	Wairasa	1	Wairasa	3		1	0	1	0
007-175	1	F	5	IPD	2		1	Kagoma	3		2	1	6
007-176	1	F	6	IPD	2	Budondo	1	Kagoma	3		2	3	74
007-177	1	F	4	IPD	2		2		3		2	6	129
007-178	1	F	2	ANC	2		2		3		2	6	151
007-179	1	F	6	OPD	2		2		3		2	0	3
007-180	1	F	4	OPD	2	Luuka	1	Watbug	1		2	0	5
007-181	1	F	3	OPD	1	Njeru	1	Njeru T.C	2		2	0	5
007-182	1	M	4	OPD	1	Mafubira	1	Mafubira	2		2	0	3
007-183	1	F	4	IPD	1	Buwenge	1	Kagoma	1		2	0	8
007-184	1	F	4	OPD	2		2		3		2	5	116
007-185	1	F	1	IPD	2		2		3		2	6	143
007-186	1	M	3	OPD	1		1	BTC	3		2	14	336
007-187	1	F	4	OPD	1	Mafubira	1	Mafubira	2		2	23	552
007-188	1	F	2	OPD	1	Kisima	1	Wanyango	2		2	0	2
007-189	1	F	3	ART CLINIC	2	Bugembe	1		3		2	0	2
007-190	1	M	5	ART CLINIC	2		1	Kirinya	1		2	0	10
007-191	1	M	6	ART CLINIC	1	Mafubira	1	Mafubira	1		2	0	2
007-192	1	F	2	IPD	2	Wanyange	1		3		2	0	2
007-193	1	F	5	ART CLINIC	1	Kangulumira	1	Kangulumira	1		2	0	4
007-194	1	M	3	OPD	2		2		3		2	0	4
007-195	1	F	2	OPD	2		2		3		2	3	67
007-196	1	M	2	OPD	2		2		3		2	2	55
007-197	1	M	1	IPD	2		2		3		2	2	48
007-198	1	F	6	OPD	1	Namazinge	1	Busede	3		2	11	264
007-199	1	F	3	OPD	2		2		3		2	1	27
007-200	1	F	4	ART CLINIC	1	Mutukula	1	Namasagala	1		2	1	14
007-201	1	F	4	ART CLINIC	1	Nameru	1	Buikwe	1		2	10	240
007-202	1	F	4	OPD	2	JCD	1	JCDC	2		2	0	10
007-203	1	F	6	OPD	1		1	Mafubira	1		2	0	5
007-204	1	F	1	IPD	2		2		3		2	0	1
007-205	1	M	2	OPD	1	Wanyange	1	BTC	3		2	0	2
007-206	1	M	6	OPD	1	Mafubira	1	Mafubira	2		2	0	1
007-207	1	F	4	OPD	1	Njeru MC	1	Njeru T.C	2		2	0	9
007-208	1	F	4	ART CLINIC	1	Kikubi	1	Najjembe	1		2	0	2
007-209	1	F	6	IPD	2	Buwenda	1	Masese	1		2	0	11
007-210	1	M	4	ART CLINIC	1	Kangulumira	1	Kangulumira	1		2	0	4
007-211	1	M	1	OPD	2	Nile	1		3		2	0	13
007-212	1	F	1	OPD	2		2		3		1	0	10
007-213	1	M	3	OPD	1	Njeru S	1	Njeru T.C	3		2	2	46
007-214	1	F	3	ART CLINIC	1	Naminya	1	Wakisi	1		2	12	266
007-215	1	F	2	OPD	2		1	Wairasa	2		2	0	2
007-216	1	M	6	IPD	2	Nakalanga	1		3		2	0	2
007-217	1	M	5	ART CLINIC	1		1	Nawansago	1		2	19	444
007-218	1	M	1	IPD	2		2		3		2	0	4
007-219	1	F	4	ART CLINIC	1	Buwendu	1	Najjemba	1		2	0	6
007-220	1	F	1	IPD	2		2		3		2	0	1
007-221	1	M	5	ART CLINIC	1	Bugoba	1	Busamuzi	1		2	0	2
008-01	1	F	2	IPD	2	Kapaganga	1	Namayemba	1		2	0	25
008-02	1	F	6	IPD	2		2		3		2	0	5
008-03	1	F	5	ART CLINIC	1		1	Njeru	1		2	2	47
008-04	1	F	5	ART CLINIC	1		1	Walukuba	1		2	7	169
008-05	1	M	6	OPD	2		1	Wakisi	3		2	7	169
008-06	1	M	4	OPD	1	Wabulungu	1	Wairasa	2		2	7	169
008-07	1	M	4	ART CLINIC	1		1	Mafubira	1		2	7	169
008-08	1	M	1	OPD	1	Wakitaka	1	Mafubira	1		2	5	97
008-09	1	M	4	OPD	1		1	Mafubira	3		2	6	138
008-10	1	F	2	OPD	1	Mafubira	1	Mafubira	3		2	0	6
008-11	1	F	4	OPD	1	Buwenda	1	Mafubira	3		2	0	4
008-12	1	M	5	OPD	1	Namulese	1		2		2	0	1
008-13	1	M	5	OPD	2		2		3		2	1	31
008-14	1	M	4	OPD	2	Malindi	1		3		2	4	97
008-15	1	M	2	OPD	1		1	Mafubira	2		1	5	97	13
008-16	1	M	3	OPD	2		2		3		1	5	97
008-17	1	F	6	IPD	1	Magamaga	1	Buwenge	2		2	5	96
008-18	1	M	6	IPD	2	Bugembe	2		3		2	5	97
008-19	1	F	2	IPD	2		2		3		2	1	21
008-20	1	M	2	OPD	2		2		3		1	2	45
008-21	1	M	4	ART CLINIC	1		1	Walukuba	1		2	2	58
008-22	1	M	6	ART CLINIC	1	Nalufenya	1	Nalufenya	1		2	2	52
008-23	1	M	5	OPD	1		1	Busede	3		2	4	96
008-24	1	F	5	ART CLINIC	1	Kimaka	1	Mafubira	1		2	0	14
008-25	1	M	2	OPD	1		1		2		2	0	2
008-26	1	F	2	OPD	1		1	Mafubira	2		2	1	24
008-27	1	M	5	OPD	1	Buwenga	1	Buwenge TC	3		1	1	13
008-28	1	F	4	ART CLINIC	2		2		3		2	1	11
008-29	1	F	2	IPD	2		2		3		2	1	7
008-30	1	F	4	OPD	1	Makutu	1	Malentu	2		2	1	6
008-31	1	F	4	IPD	2		2		3		2	1	19
008-32	1	F	4	ART CLINIC	1		1	Njeru	1		2	1	12
008-33	1	F	3	OPD	1	Nyenya	1	Nyenga	1		2	1	18
008-34	1	F	4	OPD	1	Budhumbuli	1	BTC	3		2	1	25
008-35	1	F	3	IPD	2	Donido	1		3		2	1	29
008-36	1	F	5	OPD	2		2		3		2	1	30
008-37	1	M	4	OPD	1		1	Njeru TC	3		2	1	25
008-38	1	M	6	OPD	2		2		3		2	2	42
008-39	1	M	1	IPD	2	Bufulubi	2		3		2	2	47
008-40	1	M	2	IPD	2		2		3		2	3	70
008-41	1	F	2	OPD	1		1		2		2	3	73
008-42	1	F	3	ANC	2	Budondo	1		3		2	3	72
008-43	1	M	5	OPD	1	Njeru	1	Njeru TC	2		2	1	5
008-44	1	F	6	IPD	2		2		3		2	0	4
008-45	1	F	5	OPD	1	Mafubira	1	Mafubira	2		2	0	2
008-46	1	F	4	OPD	2	Mafubiro	1	Mafubira	1		2	0	12
008-47	1	M	3	OPD	2	Mafubira	1	Mafubira	1		2	0	4
008-48	1	M	3	OPD	1	Mafubira	1	Mafubira	2		2	1	15
008-49	1	F	3	OPD	1		1	Walukuba Masese	2		1	1	24	4
008-50	1	M	4	ART CLINIC	1		1	Lugazi	1		2	1	1
008-51	1	M	4	ART CLINIC	2	Namwezi	1	Namwezi	1		2	1	25
008-52	1	F	4	ART CLINIC	1		1	Mpumude Kimaka	1		2	1	24
008-53	1	F	1	IPD	2	Imamira	1		3		2	1	30
008-54	1	F	4	OPD	2		2		3		2	1	28
008-55	1	M	3	OPD	1		1	Lubya	1		2	1	26
008-56	1	M	4	IPD	2		2		3		2	1	23
008-57	1	F	3	OPD	1		1	Mafubira	1		1	2	48	2
008-58	1	F	6	OPD	2		2		3		2	2	49
008-59	1	F	5	OPD	2		2		3		1	0	5	8
008-60	1	M	5	ART CLINIC	1		1	Kawolo	1		2	0	1
008-61	1	F	2	ART CLINIC	1	Kyampizi	1	Mafubira	1		2	0	3
008-62	1	F	6	IPD	2	Bufulibi	1		3		2	1	12
008-63	1	F	5	OPD	2	Kawunya	1	Kangulumira	2		2	1	12
008-64	1	F	6	OPD	2		1	Nambake	1		2	1	24
008-65	1	M	3	IPD	1	Bugembe	1	BTC	3		1	1	21
008-66	1	F	6	IPD	2		2		3		2	1	19
008-67	1	F	4	OPD	1	Wakisi	1	Wakisi	2		2	1	24
008-68	1	F	4	ART CLINIC	2	Bumwena	1	Maloso	1		2	1	18
008-69	1	M	3	OPD	2		2		3		2	1	24
008-70	1	M	4	ART CLINIC	1		1	Nyenga	1		2	1	21
008-71	1	F	6	ART CLINIC	1	Wanda	1	Kakira	1		2	0	2
008-72	1	F	3	ART CLINIC	1	Bugembe	2	Bugembe	1		2	0	3
008-73	1	M	6	OPD	1	Bongo	1	Nawanjovu	2		2	1	10
008-74	1	F	6	IPD	2		1		3		2	1	14
008-75	1	M	2	OPD	2		2		3		2	1	7
008-76	1	F	3	OPD	2		2		3		2	0	3
008-77	1	F	4	ART CLINIC	2	Wairaka	1		3		2	0	9
008-78	1	F	6	OPD	1		1	Naziga	3		2	0	3
008-79	1	M	5	OPD	1	Kimaka	1	Kimaka-Mpumudde	2		2	0	3
008-80	1	M	6	OPD	2		2		3		2	0	5
008-81	1	M	3	OPD	1		1	Mafubira	3		1	1	10	17
008-82	1	F	4	OPD	1		1	Kangulumira	2		2	1	30
008-83	1	M	4	OPD	1		1	Mafubira	2		2	1	21
008-84	1	F	5	OPD	2		1		3		1	1	13	5
008-85	1	M	2	OPD	2		2		3		2	15	355
008-86	1	M	3	IPD	1	Namulesa	1	Mafubira	1		2	21	504
008-87	1	M	4	ART CLINIC	1		1	Bukambe	1		2	1	17
008-88	1	F	6	OPD	1		1	BTC	3		2	1	24
008-89	1	F	6	OPD	2		2		3		2	0	10
008-90	1	F	3	OPD	1		1	Kangulumira	2		1	1	5	11
008-91	1	M	3	OPD	1		1	Mafubira	1		2	1	20
008-92	1	M	5	OPD	1		1	Balitambugwe	3		2	0	2
008-93	1	M	6	IPD	2		1		3		2	0	5
008-94	1	F	4	OPD	1		1	Kagoma	3		2	0	4
008-95	1	M	2	OPD	2		2		3		1	0	3
008-96	1	F	3	OPD	2		2		3		2	1	19
008-97	1	M	4	OPD	2		2		3		2	1	4
008-98	1	F	3	ART CLINIC	1	Kyamagwa	1	Mafubira	1		2	1	26
008-99	1	M	4	OPD	1		1	Buganga	2		1	2	49	2
008-100	1	M	6	IPD	2		2		3		2	2	48
008-101	1	F	4	OPD	2	Namukekedu	1		3		2	0	4
008-102	1	F	5	OPD	2		2		3		2	0	2
008-103	1	M	6	OPD	1	Mulingirira	1	Bunja	2		2	0	3
008-104	1	M	4	OPD	2	Lubaga	1		3		2	0	3
008-105	1	M	2	OPD	2		2		3		2	0	4
008-106	1	M	2	IPD	2		1		3		2	0	4
008-107	1	F	4	IPD	2		2		3		2	0	4
008-108	1	F	2	OPD	2	Kakira	1		3		1	0	4
008-109	1	M	4	ART CLINIC	1		1	Nabwiguru	1		2	1	4
008-110	1	F	3	OPD	1	Kagoma	1	Mitai	2		2	1	15
008-111	1	M	5	OPD	1	Nyere W	1	NTC	2		2	1	25
008-112	1	M	1	IPD	2		2		3		2	1	25
008-113	1	F	3	OPD	2		2		3		2	0	6
008-114	1	F	2	ART CLINIC	1		1	Nakavule	1		2	0	4
008-115	1	F	6	IPD	1		1	Mafubira	3		2	0	2
008-116	1	M	3	ART CLINIC	2		2		3		2	0	10
008-117	1	F	2	IPD	1	Wanyange	1	Wanyange	2		1	0	6
008-118	1	F	6	IPD	1		1	Buwenge	3		2	0	5
008-119	1	F	6	OPD	2	Mafubira	1		3		2	0	2
008-120	1	F	4	ART CLINIC	2	Kangulumira	1		3		2	0	3
008-121	1	F	6	IPD	1		1	Mafubira	3		2	0	2
008-122	1	M	4	OPD	1	Buwanga	1	Mpolwe	2		2	1	8
008-123	1	M	6	OPD	2		1		3		2	1	5
008-124	1	M	2	OPD	1		1	Nyenga	2		2	0	7
008-125	1	F	5	OPD	1	Bugala	1	Budondo	3		2	0	11
008-126	1	M	5	OPD	1		1	Bugembe	2		2	0	7
008-127	1	F	3	ART CLINIC	1		1	Nakibizi	1		2	3	68
008-128	1	F	4	OPD	2		2		3		2	1	2
008-129	1	F	6	OPD	2		2		3		2	1	13
008-130	1	F	3	ART CLINIC	2		2		3		2	0	3
008-131	1	F	1	OPD	2		1		3		2	0	3
008-132	1	F	6	OPD	2		1	Mafubira	3		2	0	8
008-133	1	F	4	OPD	2	Nakabongo	1	Mafubira	3		2	1	9
008-134	1	F	3	IPD	1	Mafubira	1		3		1	1	23	9
008-135	1	M	5	OPD	2		2		3		2	1	27
008-136	1	F	5	OPD	2	Bugembe	1		3		2	2	46
008-137	1	M	1	IPD	2	Old borma	1		3		2	6	138
008-138	1	F	4	IPD	2		2		3		2	9	220
008-139	1	F	6	ART CLINIC	1		1	Nazigo	1		2	0	3
008-140	1	F	6	OPD	1	Budima	1	Iwagama	2		2	0	3
008-141	1	M	3	IPD	2	Old borma	1		3		2	0	2
008-142	1	F	2	IPD	1		1	Busana	1		2	0	4
008-143	1	F	3	ART CLINIC	1		1	Njeru	1		2	1	18
008-144	1	F	6	ART CLINIC	2		1	Waina	1		2	1	7
008-145	1	F	5	ART CLINIC	1		1	Kagoma	1		2	1	27
008-146	1	F	5	ART CLINIC	1		1	Nyenga	1		2	8	202
008-147	1	F	4	IPD	1	Walukuba	1	Walukuba	1		2	0	2
008-148	1	F	2	OPD	1	Naibowa	1	Naluwoli	3		2	0	6
008-149	1	F	4	OPD	1	Mafubira	1	Mafubira	2		1	0	2	1
008-150	1	F	2	OPD	2		2		3		2	2	48
008-151	1	M	5	IPD	2		2		3		2	0	5
008-152	1	F	3	OPD	1		1	Bugembe	2		2	0	3
008-153	1	F	4	OPD	2		2		3		2	0	2
008-154	1	F	3	OPD	1		1	Njeru T.C	2		2	0	4
008-155	1	F	5	OPD	1		1	Namuwondo	2		2	0	12
008-156	1	M	5	OPD	2		1		2		1	0	4	1
008-157	1	M	3	OPD	1	Nile Crescent	1		3		1	0	6	4
008-158	1	F	3	IPD	2		2		3		1	1	10
008-159	1	F	1	IPD	2		2		3		2	0	4
008-160	1	M	5	IPD	2		2		3		2	0	7
008-161	1	M	1	IPD	2		2		3		2	6	144
008-162	1	M	3	OPD	1		1	Najja	3		2	0	5
008-163	1	M	3	OPD	1		1	Butagaya	3		2	0	2
008-164	1	M	5	IPD	2		2		3		2	0	6
008-165	1	F	4	OPD	1		1	NTC	3		2	0	1
008-166	1	F	4	OPD	1		1	JCD	3		2	0	4
008-167	1	F	4	OPD	2		1	Wakisi	2		2	0	3
008-168	1	F	4	OPD	1		1	Nyenga	2		2	0	3
008-169	1	M	5	IPD	2		2		3		2	1	13
008-170	1	F	1	IPD	2	Old borma	1		3		2	1	3
008-171	1	F	1	IPD	2		2		3		2	2	42
008-172	1	M	6	IPD	2	Tongolo	1		3		2	2	44
008-173	1	F	1	IPD	2	Old borma	1		3		2	2	46
008-174	1	M	1	OPD	2		2		3		2	3	76
008-175	1	F	6	IPD	2	Old borma	1		3		2	1	4
008-176	1	F	2	IPD	2		2		3		2	1	14
008-177	1	M	3	IPD	2		2		3		2	0	3
008-178	1	M	4	OPD	2		2		3		2	1	23
008-179	1	M	1	IPD	2	Bufulumbi	1		3		2	1	13
008-180	1	M	6	IPD	2	Bufulubi	1		3		2	1	5
008-181	1	M	1	IPD	2	Kasolwe	1		3		2	1	13
008-182	1	M	1	IPD	2	Kasolwe	1		3		2	1	5
008-183	1	M	6	IPD	2	Bufulubi	1		3		2	1	7
008-184	1	F	6	IPD	2	Kasolwe	1		3		2	1	5
008-185	1	F	1	IPD	2	Kasolwe	1		3		2	1	5
008-186	1	F	1	IPD	2		2		3		2	1	12
008-187	1	M	6	IPD	2	Tongolo	1		3		2	1	14
008-188	1	M	6	OPD	2		2		3		1	3	59	3
008-189	1	M	1	IPD	2	Tongolo	1		3		2	0	2
008-190	1	M	1	IPD	2	Kasulwe	1		3		2	0	1
008-191	1	F	6	IPD	2		2		3		2	0	1
008-192	1	F	1	IPD	2		2		3		2	0	2
008-193	1	F	1	IPD	2		2		3		2	0	3
008-194	1	F	3	IPD	2	Buwenda	1		3		2	0	3
008-195	1	F	4	IPD	2		2		3		2	0	5
008-196	1	F	5	IPD	2		2		3		2	0	4
008-197	1	F	4	IPD	2	Tongolo	1		3		2	0	5
008-198	1	F	6	OPD	2	Buwekula	1		2		2	0	1
008-199	1	F	1	IPD	2	Tongolo	1		3		2	0	3
008-200	1	F	1	IPD	2	Tongolo	1		3		2	0	3
008-201	1	M	1	IPD	2		2		3		2	0	3
008-202	1	F	1	OPD	1		1		2		1	0	15	4
008-203	1	M	6	IPD	2	Old borma	1		3		2	1	6
008-204	1	F	4	ART CLINIC	1		1	Gabulu	1		2	2	59
008-205	1	M	4	IPD	1		1	Tongolo	1		2	2	45
008-206	1	M	4	IPD	2		2		3		2	2	55
008-207	1	F	6	OPD	2		1	Nazigo	2		2	2	56
008-208	1	M	3	OPD	1		1		2		1	4	93	7
008-209	1	F	4	IPD	2		2		3		2	0	2
008-210	1	M	4	IPD	2		2		3		2	0	4
008-211	1	F	5	OPD	2		1	Bukaya	2		2	1	23
008-212	1	M	3	IPD	2		2		3		2	1	13
008-213	1	F	4	IPD	2		2		3		2	1	24
008-214	1	F	3	OPD	2		2	Kilyowa	3		2	1	21
008-215	1	M	6	OPD	2		2		3		2	4	102
008-216	1	F	4	ART CLINIC	1		1	Mafubira	1		2	0	10
008-217	1	F	5	OPD	1		1	Butembe	1		2	0	7
008-218	1	M	4	ART CLINIC	1		1	Kagoma	1		2	0	10
008-219	1	M	3	ART CLINIC	1		1	Lugazi	1		2	0	10
008-220	1	F	4	IPD	2		2		3		2	0	12
008-221	1	F	5	OPD	2		1		3		2	0	2
008-222	1	F	5	ART CLINIC	1		1	Wakisi	1		2	0	2
008-223	1	F	3	OPD	1		1	Butembe	3		2	0	8
008-224	1	F	3	OPD	1		1	Mafubira	2		2	0	10
008-225	1	F	4	IPD	2		2		3		2	0	5
008-226	1	F	6	OPD	2		1	Wakisi	3		2	1	14
008-227	1	M	6	OPD	1		1	Ntikamu	3		2	0	6
008-228	1	M	5	IPD	1		1	Mafubira	3		2	0	6
008-229	1	M	4	ART CLINIC	2		2		3		2	0	7
008-230	1	F	6	IPD	1		1	Wairasa	3		2	0	2
008-231	1	F	2	OPD	2		2		3		2	3	56
008-232	1	M	5	OPD	1		1	Njeru	1		2	1	4
008-233	1	F	5	IPD	1		1	Mafubira	2		2	0	10
008-234	1	F	4	IPD	2		2		3		2	0	10
008-235	1	M	4	IPD	2		2		3		2	0	6
008-236	1	F	1	IPD	2		2		3		2	0	3
008-237	1	M	2	IPD	2		2		3		2	0	2
008-238	1	M	6	OPD	1		1	Mafubira	1		2	0	3
008-239	1	M	1	IPD	2		2		3		2	0	5
008-240	1	M	6	OPD	2		1	Mpumude	1		2	0	3
008-241	1	F	2	IPD	2		2		3		2	0	6
008-242	1	F	5	OPD	2		2		3		2	0	4
008-243	1	F	4	IPD	1		1	Namwenda	2		2	0	4
008-244	1	M	6	IPD	2		2		3		2	0	4
008-245	1	M	5	IPD	2		2		3		2	0	4
008-246	1	F	5	OPD	1		1	Nazigo	1		2	0	6
008-247	1	F	1	IPD	2		2		3		2	0	7
008-248	1	M	3	IPD	1		1	Ikilee	2		1	0	8	0
010-01	2	F	4	OPD	1		1	Mafubira	2	N	2	0	6
010-02	2	M	4	ART CLINIC	1		1	Njeru	1	N	2	0	5
010-03	2	F	5	OPD	1		1	Butagaya	2	N	2	0	2				3
010-04	2	F	3	ANC	2	Bugowali	1		3	N	2	0	5				4
010-05	2	F	4	OPD	1		1	Bugaya	1	N	2	0	3				6
010-06	2	F	2	ANC	1		2		3	N	2	0	3
010-07	2	M	3	ART CLINIC	1		1	Walukuba	1	N	2	0	7				3
010-08	2	F	4	ANC	2		2		3	N	2	1	25
010-09	2	M	6	ART CLINIC	1		1	Jinja central	1	N	2	0	3
010-10	2	M	5	OPD	1		1	Walukuba Masese	2	N	2	0	6				4
010-11	2	F	4	ART CLINIC	1		1	Jinja central	1	N	2	0	3				3
010-12	2	F	4	ART CLINIC	1		1	Nawanyago	1	N	2	0	2				4
010-13	2	F	5	OPD	1		1	Walukuba Masese	1	N	2	0	2				3
010-14	2	F	3	OPD	1		1	Jinja central	2	N	2	0	3				6
010-15	2	F	5	OPD	1	Budondo	1	Butagaya	2	N	2	0	4				6
010-16	2	F	2	ART CLINIC	1		1	Lubaga	1	N	2	0	4
010-17	2	F	5	OPD	1		1	Mafubira	2	N	2	0	3
010-18	2	M	1	OPD	1		2		2	N	2	0	4
010-19	2	F	3	OPD	1		1	Mafubira	3	N	2	0	4
010-20	2	F	4	OPD	1		1	Nyenga	2	N	2	0	5
010-21	2	F	3	OPD	1		1	Mpumude	1	N	1	0	4	0
010-22	2	F	3	IPD	2		1		3	N	2	0	3				4
010-23	2	F	4	OPD	1		1	Butemba	3	N	2	0	4
010-24	2	F	3	ART CLINIC	1	Kalonde	1	Bigombe	1	N	2	0	4
010-25	2	F	2	ANC	1		2		3	N	2	0	6				6
010-26	2	F	2	OPD	2		2		3	N	2	0	3
010-27	2	F	6	OPD	2		2		3	N	2	0	2
010-28	2	F	2	OPD	1		1	Mafubira	2	N	1	0	7	2
010-29	2	F	3	ANC	1	Kayunga	1	Kayunza	1	N	2	0	2
010-30	2	F	5	IPD	1		1	Budondo	3	N	2	0	2
010-31	2	F	2	OPD	2		2		3	N	2	0	5
010-32	2	F	3	IPD	2		2		3	N	2	0	2
010-33	2	F	3	IPD	2	Mafubira	1		3	N	1	0	5	14
010-34	2	M	4	OPD	1		1	Iganga Road	2	N	1	0	3	1
010-35	2	M	6	OPD	1		1	Bugembe	2	N	2	0	7
010-36	2	M	5	OPD	1	Walukuba	1	Mafubira	1	N	1	0	5	1
010-37	2	M	5	OPD	2		2		3	N	2	0	3
010-38	2	M	4	OPD	1	Kaitabawala	2		3	N	2	0	3
010-39	2	F	3	OPD	1		1	Waibuga	1	N	2	0	4
010-40	2	F	6	IPD	2		2		3	N	2	0	2
010-41	2	F	6	OPD	1	Njeru	1	Nyenga	2	N	2	0	5
010-42	2	F	3	ANC	1		1		3	N	2	0	3
010-43	2	F	4	OPD	1		1	Waitambogwe	2	N	2	0	2
010-44	2	F	3	OPD	2	Masese	1		2	N	2	0	2
010-45	2	F	2	ANC	2		2		3	N	2	0	4
010-46	2	F	4	OPD	2		2		3	N	2	0	3
010-47	2	F	4	OPD	1		1	Mafubira	3	N	2	0	3
010-48	2	M	6	IPD	1		1		3	N	2	0	5
010-49	2	F	2	OPD	1		1	Masese	1	N	2	0	6
010-50	2	M	2	OPD	2		2		3	N	2	0	3
010-51	2	M	2	ART CLINIC	1		1	Namanya	1	N	2	0	5
010-52	2	M	4	OPD	2		2		3	N	2	0	2
010-53	2	F	4	OPD	1		1	Butasa	2	N	2	0	2
010-54	2	M	6	OPD	1		1	Mayuge	1	N	2	0	3
010-55	2	F	5	OPD	2		1	Kirugu	2	N	2	0	3
010-56	2	F	5	OPD	1	Njeru	1	NTC	2	N	2	0	5
010-57	2	F	5	OPD	1		1	Mbiko	2	N	2	0	5
010-58	2	F	1	OPD	1		1	Wakisi	2	N	2	0	2
010-59	2	F	5	OPD	1		1	Jaya Road	2	N	2	0	2
010-60	2	F	2	ANC	2		2		3	N	2	0	2
010-61	2	F	6	OPD	1		1	Nakalama	2	N	2	0	4
010-62	2	F	4	OPD	1		1	Works	3	N	2	0	5
010-63	2	F	3	OPD	1		1	Nawango	2	N	1	0	6	2
010-64	2	F	3	IPD	1		1	Mafumbira	2	N	2	0	4
010-65	2	M	3	OPD	1		1	Nanso	2	N	2	0	5
010-66	2	M	3	IPD	2		2		3	N	2	0	3
010-67	2	M	3	ART CLINIC	1		1	Jinja central	1	N	2	0	4
010-68	2	M	2	OPD	1		1	BTC	3	N	2	0	5
010-69	2	M	5	OPD	1		1	Wakisi	2	N	1	0	2
010-70	2	M	5	OPD	2		1	Bumuunu	3	N	2	0	3
010-71	2	F	2	OPD	1		2	Bumana	2	N	2	0	3
010-72	2	F	4	ART CLINIC	1	Bugembe	1	Kagoma	1	N	2	0	4
010-73	2	F	6	OPD	1	Mafubira	1	Mafubira	3	N	2	0	4
010-74	2	M	5	OPD	1		1	Jinja Central	1	N	2	0	2
010-75	2	F	6	OPD	1		1	JMC	2	N	2	0	3
010-76	2	F	3	ART CLINIC	1	Mafubira	1	Mafubira	1	N	2	0	4
010-77	2	F	2	ART CLINIC	1		1	Jinja central	1	N	2	0	3
010-78	2	F	2	IPD	1		1		3	N	2	0	5
010-79	2	F	3	OPD	1		1	Ngogwe	1	N	2	0	3
010-80	2	M	4	OPD	2		2		3	N	1	0	11	2
010-81	2	M	4	OPD	1		1	Jinja Road	2	N	2	0	4
010-82	2	F	6	OPD	1		1	Budorero	2	N	2	0	4
010-83	2	F	2	ANC	2		2		3	N	2	0	8
010-84	2	F	3	OPD	1		1	Wanyange	2	N	2	0	4
010-85	2	M	4	OPD	2		2		3	N	2	0	4
010-86	2	F	2	OPD	1	Naminga	2		3	N	2	0	5
010-87	2	M	4	OPD	1		1	Central	1	N	2	0	4
010-88	2	F	2	OPD	1		1	Maryaryo	2	N	2	0	3
010-89	2	F	3	OPD	1		1	Mafubira	2	N	2	0	5
010-90	2	F	4	OPD	2		2		3	N	2	0	7
010-91	2	F	1	IPD	2		2		3	N	2	0	3
010-92	2	M	6	IPD	2		2		3	N	2	0	2
010-93	2	M	5	ART CLINIC	1		1	Mafubira	1	N	2	0	5
010-94	2	M	6	OPD	2		1	Budondo	2	N	2	0	5
010-95	2	M	4	OPD	1		1		3	N	2	0	7
010-96	2	F	4	OPD	1		1	Buvuma	2	N	1	0	2	died
010-97	2	F	3	OPD	1		1	Butagaya	2	N	2	0	4
010-98	2	M	6	OPD	1		1	Mafubira	1	N	2	0	6
010-99	2	F	3	OPD	1		2	Buyikkwe	2	N	1	0	3	5
010-100	2	M	6	OPD	1		1	Buvenge	3	N	2	1	21
010-101	2	F	4	OPD	1	Wanyange	1	Mafubira	2	N	2	0	5
010-102	2	F	2	ANC	2		2		3	N	2	0	4
010-103	2	F	5	OPD	2		2		3	N	2	0	3
010-104	2	F	4	OPD	1		1	Mpugwe	3	N	2	0	3
010-105	2	F	1	IPD	2		2		3	N	2	0	4
010-106	2	M	6	OPD	2		1	Walukuba	2	N	2	0	8
010-107	2	M	2	OPD	1		1	JMC	2	N	2	0	4
010-108	2	M	4	OPD	1		1	Walukuba	1	N	1	0	4	1
010-109	2	M	2	OPD	2		1	Walukuba	3	N	2	0	3
010-110	2	F	5	OPD	2		2		3	N	2	0	3
010-111	2	M	3	OPD	2		2		3	N	2	1	20
010-112	2	M	3	IPD	2		1	Mafubira	1	N	2	0	9
010-113	2	M	5	OPD	1		1		2	N	2	0	5
010-114	2	M	4	IPD	2		1		3	N	1	0	5	2
010-115	2	F	4	IPD	1		1	Magwa	1	N	2	0	5
010-116	2	M	3	OPD	2		2		3	Y	1	0	4	0
010-117	2	M	6	OPD	1		1	Bulange	3	Y	2	0	3
010-118	2	M	6	OPD	1		1	Lvuka	3	N	2	0	5
010-119	2	M	3	OPD	1		1	Mafubira	3	N	2	0	3
010-120	2	F	4	IPD	1		1	Nawanyago	1	N	2	0	3
010-121	2	F	6	OPD	1		1	Njeru	2	N	2	0	2
010-122	2	F	6	OPD	1	Butegeya	1	Kamuli	2	N	2	0	3
010-123	2	F	3	OPD	1		1	Mafubira	2	N	2	0	4
010-124	2	F	5	OPD	2		1	Mafubira	1	N	2	0	3
010-125	2	M	5	OPD	1	Wabundu	1	Wailesa	2	Y	2	0	4
010-126	2	M	3	OPD	1		1	Buwenge	2	N	2	0	7
010-127	2	F	3	OPD	1		1	Nankoma	2	N	2	0	2
010-128	2	M	6	OPD	1		1	Najemba	3	N	2	0	8
010-129	2	F	6	OPD	2		1	Buluuka	3	N	2	0	5
010-130	2	F	2	ANC	2		2		3	N	2	0	5
010-131	2	F	3	OPD	2		1	Bugaya	3	N	2	0	8
010-132	2	M	3	OPD	1		1	Mafubira	2	N	2	0	7
010-133	2	M	2	OPD	1		1		2	N	2	0	7
010-134	2	M	5	ART CLINIC	1		1	Bayitambogwe	1	N	2	0	11
010-135	2	M	5	OPD	1		1	Nairambi	2	N	2	0	6
010-136	2	M	2	IPD	2		1		1	N	2	0	5
010-137	2	M	5	IPD	2		2		3	N	2	1	32
010-138	2	M	5	OPD	2		1	Nawandala	3	N	2	0	3
010-139	2	F	3	OPD	2		1	Nyenga	2	N	2	0	4
010-140	2	M	5	ART CLINIC	1		1	Busedde	1	N	2	0	2
010-141	2	M	2	OPD	2		2		3	N	2	0	3
010-142	2	F	2	OPD	1		1	Wakisi	3	N	2	0	6
010-143	2	M	5	ART CLINIC	1		1	Bukatube	1	N	2	0	4
010-144	2	F	2	ART CLINIC	2		2		3	N	2	0	6
010-145	2	F	2	ART CLINIC	1		1	Njeru	1	N	2	0	2
010-146	2	M	5	ART CLINIC	1		1	Kawumya	1	N	2	0	2
010-147	2	M	4	IPD	2		1		3	N	2	0	7
010-148	2	M	3	IPD	2		2		3	N	1	0	7	1
010-149	2	M	4	OPD	1		1	Mafubira	2	N	1	0	11	1
010-150	2	F	2	IPD	2		1		3	N	2	0	4
010-151	2	F	4	OPD	1		1	Navanyago	2	N	2	0	8
010-152	2	M	3	OPD	2		2		3	N	2	0	5
010-153	2	M	3	OPD	1	Walukuba Block	1	Walukuba	3	N	2	0	4
010-154	2	M	4	OPD	1		1	Apuyo	2	N	2	0	6
010-155	2	M	5	IPD	1		1	Bugembe TC	2	Y	2	0	5
010-156	2	F	6	OPD	2		2		3	N	2	0	5
010-157	2	F	2	IPD	1		1	Kangulumira	3	N	2	0	6
010-158	2	M	6	OPD	2		2		3	N	2	0	4
010-159	2	M	3	OPD	1		1	Mafubira	2	N	1	0	4	0
010-160	2	M	3	OPD	2		2		3	N	2	0	3
010-161	2	M	5	OPD	1		1	Ivukula	3	N	2	1	17
010-162	2	M	4	ART CLINIC	1		1	Njeru	1	N	2	0	6
010-163	2	M	2	OPD	1		1	Kimaki	2	Y	2	0	5
010-164	2	M	3	ART CLINIC	1		1	Mafubira	1	N	2	0	10
010-165	2	M	2	OPD	1	Jinja C/D	1	JSNM	3	Y	2	0	7
010-166	2	M	2	OPD	1		1	Naminya	1	N	2	0	7
010-167	2	F	6	IPD	2		2		3	N	2	0	3
010-168	2	F	2	IPD	2		1		3	N	1	0	3	0
010-169	2	F	2	OPD	1	Rippon	1		3	N	2	0	6
010-170	2	F	4	OPD	2		2		3	N	2	0	5
010-171	2	F	4	ART CLINIC	1		1	Wanyage	1	N	2	0	9
010-172	2	M	4	OPD	1	Mafubira	1	Mpumude	3	N	1	0	6	1
010-173	2	M	5	OPD	1		1	Lugolole	1	N	2	0	4
010-174	2	M	2	IPD	1		2		3	N	2	0	5
010-175	2	M	5	OPD	2		1	Mafubira	3	N	2	0	8
010-176	2	F	6	OPD	2		1	Butembe	2	Y	2	0	5
010-177	2	M	5	OPD	2		1	Bugembe	3	N	2	0	6
010-178	2	M	5	OPD	2		1	Namungalwe	2	Y	2	0	7
010-179	2	F	5	OPD	1		1	Nakagulwe	3	N	2	0	7
010-180	2	F	4	OPD	1		1	Bugembe	2	Y	2	0	6
010-181	2	M	4	OPD	2		2		3	N	2	0	2
010-182	2	F	4	OPD	1		1	Central	2	N	2	0	8
010-183	2	F	6	OPD	1		1	Bugulumbya	3	N	2	0	6
010-184	2	M	4	OPD	1	Namiesa	1	Mafubira	2	N	2	0	7
010-185	2	M	2	OPD	2		2		3	N	2	0	2
010-186	2	M	2	OPD	2		2		3	N	2	0	2
010-187	2	F	2	OPD	2		1	Nyenga	1	N	2	0	2
010-188	2	F	4	ART CLINIC	2		1	Mafubira	1	Y	2	0	4
010-189	2	F	5	OPD	1		1	Nyenga	3	N	2	0	6
010-190	2	F	1	OPD	2		2		3	N	2	0	2
010-191	2	F	2	OPD	2		2		3	N	2	0	2
010-192	2	F	4	OPD	1	Wantifa	1	Waitambogwe	2	N	2	0	8
010-193	2	M	2	OPD	2		2		3	N	2	0	2
010-194	2	M	1	OPD	2		2		3	N	2	0	2
010-195	2	M	3	OPD	1		1	Mpumude	2	N	2	0	8
010-196	2	M	2	OPD	2		2		3	N	2	0	2
010-197	2	F	6	IPD	2		1	Nakalama	1	N	2	0	2
010-198	2	M	5	OPD	1		1	Bundo	2	N	2	0	6
010-199	2	M	2	OPD	2		2		3	N	2	0	7
010-200	2	F	5	OPD	1		2	Bukeeka	3	N	2	0	3
010-201	2	F	2	OPD	2		2		3	N	2	0	4
010-202	2	M	2	OPD	2		2		3	N	1	0	2	11
010-203	2	M	2	ART CLINIC	1		2		3	N	2	0	10
010-204	2	M	2	IPD	2		2		3	N	2	0	5
010-205	2	F	4	IPD	2	Igokolo	2		3	N	2	0	4
011-01	2	F	5	OPD	2		2		3	N	2	0	4
011-02	2	M	4	IPD	2		1	Prison Ward	1	N	1	0	4	22
011-03	2	F	2	OPD	1		1	Mafubira	2	N	2	0	3
011-04	2	F	2	OPD	1		1	YMCA	2	N	2	0	5
011-05	2	M	6	OPD	1		1	Mafubira	2	N	2	0	4
011-06	2	M	4	IPD	1		1		3	N	2	0	3
011-07	2	F	3	OPD	2		2		3	N	2	0	2
011-08	2	F	2	IPD	1		1		3	N	2	0	2
011-09	2	M	6	OPD	1	Naminya	1	Wakisi	2	Y	2	0	3
011-10	2	F	5	OPD	1		2		3	N	2	0	6
011-11	2	F	5	OPD	1		1	Njeru West	1	N	2	0	7
011-12	2	M	2	ART CLINIC	1		1	Mtumude	2	N	2	0	2
011-13	2	M	3	OPD	1		1	Bugembe TC	2	N	1	0	6	3
011-14	2	F	2	OPD	1		1	Njeru	1	N	2	0	5
011-15	2	F	3	ART CLINIC	1		1	Waibuga	1	N	2	0	4
011-16	2	M	5	ART CLINIC	1		2	Mafubira	1	Y	2	0	4
011-17	2	F	6	OPD	1		1		3	N	2	0	3
011-18	2	F	3	OPD	1		1	Wakisi	3	N	2	0	7
011-19	2	F	4	OPD	1		1	Bugulumbya	2	N	2	0	3
011-20	2	M	6	IPD	2		1	Namwenge	2	N	2	1	25
011-21	2	F	2	OPD	1		1	Bugembe	2	N	2	0	3
011-22	2	F	3	ART CLINIC	2		1		3	N	2	0	4
011-23	2	M	2	ART CLINIC	1		1	Mafubira	1	N	2	0	5
011-24	2	F	5	ART CLINIC	2		1	Busamuzi	1	Y	2	0	7
011-25	2	F	4	OPD	1		1		1	N	2	0	6
011-26	2	F	4	OPD	1		1	Njeru	2	N	2	0	6
011-27	2	F	6	ART CLINIC	2		2		3	Y	2	0	7
011-28	2	M	6	OPD	1		1	Njeru	2	N	2	0	6
011-29	2	F	4	ART CLINIC	1		1	Njeru	1	N	2	0	4
011-30	2	M	2	OPD	1		1	Budondo	2	N	2	1	24
011-31	2	F	4	OPD	2		1		3	N	1	0	7	1
011-32	2	M	5	OPD	1		2		3	N	2	0	3
011-33	2	F	5	OPD	1		1	Wakisi	2	N	2	0	4
011-34	2	M	6	OPD	1		1	Njeru T.C	1	N	2	0	7
011-35	2	F	1	OPD	1		1	Mafubira	2	N	2	0	4
011-36	2	M	5	OPD	2		1		3	N	2	0	2
011-37	2	F	4	IPD	2		2		3	N	2	0	4
011-38	2	M	2	OPD	2		2		3	N	1	0	9	5
011-39	2	F	3	ART CLINIC	1		1	Mafubira	2	N	2	0	7
011-40	2	F	3	ANC	2		2		3	N	2	0	3
011-41	2	M	2	IPD	2		2		3	N	1	0	3	0
011-42	2	F	4	OPD	1		1	Nawaisoke	2	N	2	0	4
011-43	2	M	4	OPD	1		1	Nyenga	2	N	2	0	5
011-44	2	M	5	OPD	1		1	Budondo	3	N	2	0	5
011-45	2	F	3	OPD	1		1	Njeru	2	N	2	0	4
011-46	2	F	2	OPD	2		1		3	N	2	0	7
011-47	2	M	4	OPD	1		1	Mafubwe	3	N	1	0	3	0
011-48	2	F	3	IPD	2		2		3	N	2	0	4
011-49	2	M	4	IPD	2		1		3	N	2	0	9
011-50	2	F	4	OPD	1		1	Buwenge	2	N	2	0	3
011-51	2	F	3	ART CLINIC	1		2		3	N	2	0	9
011-52	2	F	5	OPD	1		1	Wakisi	2	N	2	0	6
011-53	2	M	4	OPD	1		1	Wakisi	2	N	2	0	3
011-54	2	F	5	IPD	2		2		3	N	2	0	5
011-55	2	F	6	OPD	2		1	Wakisi	1	N	2	0	4
011-56	2	F	2	OPD	2		2		1	N	2	0	4
011-57	2	M	3	OPD	2		2		3	N	2	0	3
011-58	2	M	6	OPD	1		1	Mafubira	1	N	2	0	5
011-59	2	M	5	ART CLINIC	1		1	Kakira	1	N	2	0	9
011-60	2	F	1	OPD	1		1	Bugembe	2	N	2	0	6
011-61	2	M	4	OPD	1		1	Jaguzi	3	N	2	0	6
011-62	2	F	4	IPD	1		1	Mafubira	1	N	2	0	3
011-63	2	F	4	OPD	2		2		3	N	2	0	4
011-64	2	F	6	OPD	1		1	Mafubira	1	N	2	0	6
011-65	2	F	2	OPD	1		1		1	N	2	0	7
011-66	2	M	6	OPD	2		2		3	N	2	0	5
011-67	2	F	6	OPD	1		1	Baitambogwe	3	N	2	0	13
011-68	2	F	2	OPD	1		1	Mafubira	1	N	2	0	5
011-69	2	F	1	OPD	2		2		3	N	2	0	4
011-70	2	F	5	OPD	1		1	Masese	1	N	2	0	14
011-71	2	F	1	IPD	1		1	Namusita	1	N	2	0	5
011-72	2	M	2	IPD	2		2		3	N	1	0	6	0
011-73	2	F	6	IPD	1		1	Bugaya	2	N	1	0	5	died
011-74	2	F	3	IPD	1		1	Buwenge	2	N	1	0	3	1
011-75	2	F	2	OPD	1		1	Mafubira	1	N	1	0	4	1
011-76	2	F	6	IPD	1		1	Mafubira	2	N	2	0	3
011-77	2	F	5	IPD	1		2		3	N	2	0	7
011-78	2	M	2	OPD	1		1	Mafubira	2	Y	1	0	7	2
011-79	2	M	3	OPD	2		2		3	N	2	0	7
011-80	2	F	6	IPD	1		2		3	N	2	0	6
011-81	2	M	5	OPD	1		1	Mafubira	1	N	2	0	4
011-82	2	F	3	IPD	2		2		3	N	2	0	7
011-83	2	M	2	IPD	1		2		3	N	2	0	5
011-84	2	F	2	ANC	1	Mbiko	1	Njeru	1	N	2	0	3
011-85	2	M	6	OPD	1		1	Butaga	1	N	2	0	7
011-86	2	F	4	IPD	2		2		3	N	2	0	8
011-87	2	F	5	OPD	1		1	Bugaya	1	Y	2	0	4
011-88	2	F	5	ART CLINIC	2		2		3	N	2	0	4
011-89	2	M	2	OPD	1		1		2	N	2	0	5
011-90	2	F	1	IPD	2		2		3	N	2	0	3
011-91	2	M	4	IPD	2		2		3	N	2	0	5
011-92	2	M	6	OPD	1		1	Kidaga	1	N	1	0	4	1
011-93	2	F	3	IPD	2		2		3	N	1	0	6	1
011-94	2	F	3	OPD	1		1	Mbukiro	2	N	2	0	2
011-95	2	M	4	OPD	1		1	Kakira	1	N	2	0	5
011-96	2	F	3	OPD	2		2		3	N	2	0	4
011-97	2	M	5	OPD	1		1	Njeru	1	N	2	0	3
011-98	2	M	5	ART CLINIC	1		1	Kibuku TC	1	N	2	0	3
011-99	2	F	2	OPD	1		1	Wanyange	2	N	2	0	5
011-100	2	F	3	OPD	1		1	Wainhu	2	N	2	0	5
011-101	2	F	6	OPD	1		2		3	N	2	0	3
011-102	2	F	3	IPD	1		1		3	N	1	0	5	4
011-103	2	M	4	OPD	1		1	Mamwenda	2	N	1	0	4	0
011-104	2	M	1	IPD	2		2		3	N	2	1	11
011-105	2	M	4	ART CLINIC	2		1	Njeru	1	N	2	0	7
011-106	2	F	1	IPD	1		2		3	N	2	0	3
011-107	2	F	5	ART CLINIC	1		1	Kangulumira	1	N	2	0	3
011-108	2	F	3	ANC	2		2		3	N	2	0	3
011-109	2	F	5	ART CLINIC	1		1	Mbiko	1	N	2	0	3
011-110	2	F	4	ART CLINIC	1		2		3	N	2	0	4
011-111	2	F	6	OPD	1		1	Njeru	2	N	2	0	5
011-112	2	F	4	OPD	2		1		3	N	2	0	7
011-113	2	F	2	ART CLINIC	2		2		3	N	2	0	5
011-114	2	F	4	ART CLINIC	1		1	Njeru	1	N	2	0	3
011-115	2	F	3	IPD	2		2		3	N	2	0	4
011-116	2	F	4	ART CLINIC	1		1	Wairasa	1	N	2	0	4
011-117	2	F	4	IPD	2		2		3	N	2	0	4
011-118	2	M	3	OPD	2		2		3	N	2	0	3
011-119	2	M	6	OPD	1		1	Kityerera	1	N	2	0	4
011-120	2	M	6	OPD	1		1	Budondo	1	N	2	0	5
011-121	2	M	3	OPD	1		1	Walukuba Masese	2	N	1	0	3	1
011-122	2	F	5	OPD	1		1	Budindo	2	N	2	0	4
011-123	2	F	5	ART CLINIC	2		1	Mpumude	1	N	2	0	6
011-124	2	M	6	OPD	2		1	Masese	2	N	2	0	3
011-125	2	F	4	OPD	2		2		3	N	2	0	9
011-126	2	F	4	ANC	2		2		3	Y	2	0	3
011-127	2	M	6	ART CLINIC	2		1	Mpumude	1	N	2	0	4
011-128	2	F	5	IPD	2		1		3	N	2	0	4
011-129	2	M	6	IPD	2		2		3	N	2	0	9
011-130	2	M	5	IPD	2		1		3	N	2	0	8
011-131	2	M	3	IPD	1		1		3	N	2	0	2
011-132	2	F	6	OPD	2		1	Kakira	2	N	2	0	11
011-133	2	F	2	OPD	2		2		3	N	2	0	7
011-134	2	F	3	OPD	2		2		3	N	2	0	4
011-135	2	M	6	OPD	2		2		3	N	2	0	6
011-136	2	F	3	IPD	1		1	Kirinya Prisons	2	N	2	0	7
011-137	2	M	3	OPD	2		2		3	N	2	0	6
011-138	2	F	5	IPD	2		2		3	N	2	0	6
011-139	2	M	2	OPD	2		2		3	N	2	0	3
011-140	2	F	2	ANC	2		2		3	N	2	0	5
011-141	2	F	4	OPD	2		2		3	N	2	0	4
011-142	2	M	2	IPD	1		1		3	N	1	0	6	0
011-143	2	F	4	OPD	1		1		3	N	1	0	4	2
011-144	2	M	6	OPD	1		1	Nawanyago	2	Y	2	0	4
011-145	2	M	4	IPD	2		2		3	N	2	0	3
011-146	2	M	2	OPD	1		1	Walukuba	2	N	1	0	2	2
011-147	2	M	6	OPD	2		2		3	N	2	1	9
011-148	2	F	5	OPD	1		1	Bugaya	2	Y	2	1	24
011-149	2	M	4	OPD	2		2		3	N	2	0	5
011-150	2	M	5	IPD	2		2		3	N	2	0	5
011-151	2	M	4	OPD	1		1	Wakisi	1	N	2	0	1
011-152	2	M	5	ART CLINIC	1		1	Kagulu	1	N	2	0	7
011-153	2	F	5	OPD	2		2		3	N	2	0	6
011-154	2	F	6	OPD	2		2		3	N	2	0	5
011-155	2	F	4	OPD	1	Jinja	1	West Jinja	2	N	1	0	10	0
011-156	2	M	6	OPD	1		1	Namugalwe	2	N	2	0	4
011-157	2	M	3	OPD	1	Jinja	1	Masese Division	3	N	2	0	5
011-158	2	M	2	OPD	1	Buyende	1	Ndulya	2	N	2	0	3
011-159	2	F	3	ART CLINIC	1		1	Jinja Municipal Council	2	N	2	0	3
011-160	2	F	4	OPD	1		1	Buvenge	2	N	2	0	4
011-161	2	F	2	OPD	1		1	Mpumude	3	N	2	0	5
011-162	2	F	2	OPD	1		1	Mafubira	2	N	1	0	7	1
011-163	2	F	4	OPD	1		1	Majjembe	1	N	2	0	4
011-164	2	F	4	ART CLINIC	1	Jinja	1	Budondo	1	N	2	0	8
011-165	2	M	4	OPD	1	Buikwe	1	Wakisi	2	N	2	0	4
011-166	2	M	4	OPD	1	Iganga	1	Nabitende	3	N	2	0	3
011-167	2	M	3	OPD	1	Buikwe	1	Namazi	3	N	1	0	3
011-168	2	M	2	OPD	1		1	Budondo	2	N	2	0	3
011-169	2	F	6	ART CLINIC	2		2		3	N	2	0	4
011-170	2	F	6	IPD	2		2		3	N	2	0	6
011-171	2	F	6	OPD	1		1		3	N	2	0	10
011-172	2	M	6	OPD	1		2	Wakisi	2	N	2	0	10
011-173	2	F	6	OPD	2	Kyikwanya	1	Kangulumira	3	Y	2	0	11
011-174	2	F	3	OPD	1		1	Mafubira	2	N	1	0	3	1
011-175	2	M	2	OPD	1		1	Budondo	2	N	2	0	4
011-176	2	F	6	OPD	1		1	Masese	1	N	2	0	4
011-177	2	F	3	OPD	1		1	Najjembe	1	Y	1	0	6	0
011-178	2	F	4	OPD	2		2		3	N	2	0	6
011-179	2	F	6	OPD	1		1	Wakisi	1	N	2	0	5
011-180	2	F	5	OPD	1		1	Wakisa	3	N	2	0	4
011-181	2	M	6	OPD	2		1	Najja	1	Y	2	0	4
011-182	2	M	4	OPD	1		1	Mafubira	2	N	2	1	13
011-183	2	F	1	OPD	2		2		3	N	2	1	8
011-184	2	M	2	OPD	1		1		1	N	2	1	14
011-185	2	M	5	OPD	2		1		3	N	2	0	3
011-186	2	F	6	OPD	2		2		3	N	2	0	4
011-187	2	F	6	OPD	2		2		3	N	2	0	2
011-188	2	F	2	OPD	2		2		3	N	1	0	4	0
011-189	2	F	3	OPD	1		1	BTC	2	N	2	0	3
011-190	2	M	5	OPD	1		1	Bugembe	2	Y	2	0	4
012-01	2	M	4	OPD	2		2		3	N	2	0	2
012-02	2	F	3	OPD	2		2		3	N	2	0	3
012-03	2	M	6	OPD	2		2		3	N	2	0	2
012-04	2	F	6	OPD	2		2		3	N	2	0	2
012-05	2	F	1	OPD	2		2		3	N	2	0	2
012-06	2	F	5	OPD	2		1	Wakole	2	N	2	0	2
012-07	2	F	5	OPD	2		2		3	N	2	0	2
012-08	2	F	3	OPD	2		2		3	N	1	0	2
012-09	2	F	3	OPD	2		2		3	N	2	0	2
012-10	2	F	5	OPD	2		1	Mafubira	2	N	2	0	5
012-11	2	M	4	OPD	2		1	Namunyonjo	2	Y	1	0	5	1
012-12	2	F	6	OPD	1		1	Wakisi	2	N	1	0	5	1
012-13	2	M	2	ART CLINIC	1		1	Masese 111	1	N	2	0	3
012-14	2	M	2	OPD	1		1	Bugembe TC	2	N	1	0	4	2
012-15	2	F	6	OPD	2	Muwangi	2		3	N	2	0	4
012-16	2	F	3	ART CLINIC	1		1	Buwenge	1	N	2	0	4
012-17	2	F	2	OPD	1		2		2	N	2	0	2
012-18	2	F	3	OPD	1		1		3	N	2	0	5
012-19	2	F	3	IPD	1		1		3	N	2	0	4
012-20	2	F	5	OPD	1		2	JMC	1	N	2	0	5
012-21	2	F	5	OPD	1		1	Wakisi	2	N	2	0	4
012-22	2	F	2	OPD	2		2		3	N	2	0	8
012-23	2	M	3	OPD	1		1	Bukubooli	3	N	2	0	5
012-24	2	F	5	OPD	1		1	Wakisi	3	Y	2	0	4
012-25	2	F	3	IPD	2		2		3	N	2	0	4
012-26	2	F	3	ART CLINIC	1		1	Tongolo	1	N	2	0	3
012-27	2	F	3	OPD	2		2		3	N	2	0	4
012-28	2	F	4	OPD	1		1	Nyenga	1	N	2	0	5
012-29	2	M	3	OPD	1		1	Nankoma	2	N	2	0	3
012-30	2	M	1	OPD	1		1	Balarole	2	N	2	0	3
012-31	2	F	3	OPD	1		1	Kagoma	1	N	2	0	5
012-32	2	M	6	OPD	1		1	Waitambogwe	3	N	2	0	6
012-33	2	F	5	OPD	1		1	Nazigo	3	N	1	0	7	3
012-34	2	M	4	IPD	2		2		3	N	2	0	8
012-35	2	F	2	OPD	1		1	Mafubira	2	N	2	0	6
012-36	2	F	4	OPD	1		1	Wakisi	1	N	2	0	7
012-37	2	F	6	OPD	1		1	Mafubira	1	N	2	0	7
012-38	2	F	1	OPD	2		2		3	N	2	0	3
012-39	2	M	6	OPD	2		2		3	N	2	0	1
012-40	2	F	3	OPD	1		1	Mafubira	2	N	2	0	5
012-41	2	M	3	OPD	1		1	Watuwa	3	N	2	0	7
012-42	2	M	6	OPD	2		1	Nyenga	2	Y	2	0	6
012-43	2	M	5	OPD	1		1	Mafubira	3	N	2	7	89
012-44	2	M	3	OPD	1		1	,Mafubira	2	N	2	0	8
012-45	2	M	3	OPD	2		2		3	N	2	0	5
012-46	2	F	2	OPD	1		1	Jinja West	2	N	2	0	6
012-47	2	F	5	OPD	1		1	Mafubira	2	N	2	0	8
012-48	2	M	6	OPD	1		1		3	N	2	0	5
012-49	2	F	4	OPD	1		1	Mafubira	3	N	2	0	7
012-50	2	M	5	OPD	1		1	Namisagali	1	N	2	0	8
012-51	2	M	2	OPD	2		2		3	N	1	0	4	2
012-52	2	M	5	OPD	2		2		3	N	2	0	4
012-53	2	F	4	OPD	1		1		3	N	2	0	3
012-54	2	F	6	IPD	2		2		3	N	2	0	5
012-55	2	F	3	OPD	2		2		3	N	2	0	4
012-56	2	F	3	OPD	1		1	Mafubira	2	N	2	0	4
012-57	2	F	4	OPD	1		1	Njeru	2	N	2	0	9
012-58	2	F	5	ART CLINIC	1		1	Masese	1	N	2	0	3
012-59	2	M	3	OPD	1		1	Mafubira	2	N	2	0	8
012-60	2	M	5	OPD	1		1	Kagulu	3	N	2	0	6
012-61	2	F	4	OPD	2		1	Walukuba-Masese	2	N	2	0	9
012-62	2	M	3	OPD	1		1	Mulingilile	3	N	2	0	3
012-63	2	M	3	IPD	2		2		3	N	2	0	5
012-64	2	M	5	OPD	1		1	Walukuba	2	N	2	0	3
012-65	2	M	1	OPD	2		2		3	N	2	0	3
012-66	2	F	2	OPD	1		1	Kawowolo	2	N	2	0	7
012-67	2	M	6	OPD	2		2		3	N	2	0	7
012-68	2	F	3	OPD	1		1		3	N	2	0	8
012-69	2	M	2	OPD	2		2		3	N	2	0	8
012-70	2	M	3	IPD	1		1		3	N	2	0	8
012-71	2	F	4	OPD	1		1	Mafubira	2	N	2	0	5
012-72	2	M	6	IPD	2		2		3	N	2	0	10
012-73	2	M	2	OPD	1		2	Kawempe	3	N	2	0	9
012-74	2	M	5	OPD	2		2		1	N	2	0	2
012-75	2	F	2	OPD	2		2		3	N	2	0	3
012-76	2	M	2	ART CLINIC	1		1	Walukuba	1		2	0	1
012-77	2	F	3	OPD	1		1		1	N	2	0	7
012-78	2	F	2	OPD	1		1	JMC	1	N	2	0	5
012-79	2	F	6	OPD	1		1	Budongo	1	N	2	0	5
012-80	2	F	4	OPD	1		1	Mafubira	3	N	1	0	5	1
012-81	2	F	3	OPD	1		1	Njeru	1	N	2	0	4
012-82	2	F	1	OPD	2		1	Mafubira	1	N	2	0	8
012-83	2	F	4	OPD	2		2		3	N	2	0	3
012-84	2	F	6	IPD	1		1	Mafubira	2	N	2	0	5
012-85	2	M	4	IPD	2		2		3	N	2	0	4
012-86	2	F	5	OPD	1		1	Nawaninjo	1	N	2	0	8
012-87	2	F	3	OPD	2		2		3	N	2	0	7
012-88	2	F	4	OPD	1		1	Mafubira	3	N	2	0	7
012-89	2	M	1	OPD	2	Kanyogoga	2		3	N	2	0	7
012-90	2	M	5	OPD	1		1	Mafubira	2	N	2	0	2
012-91	2	F	3	OPD	1		1	Buwengwe	1	N	2	0	3
012-92	2	M	3	OPD	1		1	Bugulumbya	1	N	2	0	2
012-93	2	M	4	OPD	2		2		3	N	2	0	3
012-94	2	M	5	OPD	1		1	Bulamazi	3	N	2	0	3
012-95	2	F	2	OPD	1		1	Bugulumbya	1	N	2	0	3
012-96	2	F	6	OPD	2		1	Butembe	2	N	2	0	3
012-97	2	F	4	OPD	2		2		3	N	2	0	3
012-98	2	F	4	OPD	1		1	JMC	1	N	2	0	3
012-99	2	F	6	OPD	1		1	Butagaya	1	N	2	0	2
012-100	2	M	3	OPD	1		1	NTC	3	N	2	0	2
012-101	2	F	6	OPD	1		1	Mafubira	2	N	1	0	4	1
012-102	2	M	2	OPD	1		1	Masese Division	2	N	1	0	4	0
012-103	2	M	5	OPD	2		2		3	N	2	0	4
012-104	2	M	4	OPD	1		1	Inamiro	2	N	2	0	4
012-105	2	M	3	OPD	1		1		3	N	2	0	2
012-106	2	M	3	OPD	2		2		3	N	2	0	2
012-107	2	M	2	OPD	1		1	Njeru	3	N	2	0	2
012-108	2	M	5	OPD	1		1	Lubaga	1	N	2	0	3
012-109	2	F	3	OPD	1		1	Naminya	1	N	2	0	2
012-110	2	F	3	OPD	2		2		3	N	2	0	2
012-111	2	F	5	OPD	1		1	Nkondo	2	N	2	0	3
012-112	2	F	6	OPD	1		1	Kangulumira	1	N	2	0	4
012-113	2	F	6	OPD	2		2		3	N	2	0	2
012-114	2	M	2	OPD	1		1	Njeru	1	N	2	0	2
012-115	2	M	4	OPD	1		1	Masese Walukuba	1	N	2	0	6
012-116	2	M	3	OPD	2		1		3	N	2	0	6
012-117	2	M	6	OPD	2		1		3	N	2	0	4
012-118	2	F	5	IPD	2		2		3	N	2	0	4
012-119	2	F	2	OPD	2		2		3	N	2	0	4
012-120	2	M	2	OPD	2		2		3	N	2	0	3
012-121	2	F	2	OPD	2		1	Masese	3	N	2	0	5
012-122	2	F	3	OPD	1		1	Bukumbe	3	N	1	0	4	0
012-123	2	F	5	OPD	2		1	Kisozi	2	Y	2	0	6
012-124	2	M	5	OPD	2		2		3	N	2	0	5
012-125	2	M	4	OPD	2		2		3	N	2	0	4
012-126	2	M	4	OPD	2		2		3	N	2	0	4
012-127	2	F	5	ART CLINIC	1		1	Budondo	1	Y	2	0	2
012-128	2	F	5	ART CLINIC	2		2		3	Y	2	0	2
012-129	2	F	2	OPD	1		1	Walukuba	2	N	2	0	4
012-130	2	F	2	OPD	2		2		3	N	2	0	4
012-131	2	F	5	OPD	1		1	Njeru	1	N	2	0	2
012-132	2	M	2	OPD	2		2		3	N	2	0	6
012-133	2	M	1	OPD	2		2		3	N	2	0	3
012-134	2	M	3	OPD	1		1	Masese	2	N	2	0	4
012-135	2	M	6	OPD	1		1	Budundu	3	N	2	0	5
012-136	2	M	6	OPD	2		2		3	N	2	0	5
012-137	2	M	6	OPD	1		1	Najja	2	N	2	0	5
012-138	2	F	5	OPD	1		1	Mafubira	2	N	2	0	2
012-139	2	M	3	OPD	2		2		3	N	1	0	4	0
012-140	2	F	2	OPD	1		1	Butagaya	1	Y	2	0	2
012-141	2	F	2	OPD	1		1	Mafubira	2	N	2	0	4
012-142	2	M	5	OPD	2		2		3	N	2	0	2
012-143	2	M	6	IPD	2		2		3	N	2	0	2
012-144	2	M	6	OPD	2		2		2	N	2	0	8
012-145	2	F	4	OPD	1		1	Butagaya	3	N	2	0	4
012-146	2	F	6	ART CLINIC	1		1	Kakira	1	N	2	0	5
012-147	2	F	3	IPD	2		2		3	N	2	0	3
012-148	2	M	5	OPD	1		1	Nyenga	1	N	2	0	4
012-149	2	M	4	OPD	2		2		3	N	2	0	5
012-150	2	M	3	OPD	2		1	Njeru	1	N	2	0	3
012-151	2	M	5	OPD	1		1	Mpumudde	3	N	2	0	3
012-152	2	M	4	OPD	2		2		3	N	2	0	3
012-153	2	F	4	OPD	2		2		3	N	2	0	3
012-154	2	M	1	OPD	2		2		3	N	2	0	3
012-155	2	F	6	OPD	2		2		3	N	2	0	7
012-156	2	F	6	OPD	1		1		3	N	2	0	2
012-157	2	F	3	OPD	1		1	Wakisi	2	N	2	0	3
012-158	2	F	4	OPD	1		1	Njero	2	N	2	0	8
012-159	2	M	6	OPD	2		2		3	N	2	0	2
012-160	2	M	5	OPD	2		2		3	N	2	0	2
012-161	2	F	4	IPD	1		1	Butembe	3	N	2	0	6
012-162	2	F	2	OPD	1		1	Butembe	1	N	2	0	4
012-163	2	F	2	OPD	1		1	Walukuba	1	N	2	0	4
012-164	2	F	6	OPD	2		2		3	Y	2	0	4
012-165	2	F	6	IPD	1		1	Damela	2	N	2	0	2
012-166	2	F	2	OPD	1		1	Njeru	3	N	2	0	3
012-167	2	M	3	OPD	1		1	Mafubira	1	N	2	0	2
012-168	2	M	1	IPD	2		2		3	N	2	0	2
